# Supplementary material for: Ethylene Response Factor109 Attunes Immunity, Photosynthesis, and Iron Homeostasis in Arabidopsis Leaves
Source: Front Plant Sci. 2022 Mar 2;13:841366. doi: 10.3389/fpls.2022.841366 (PMC8924546; doi:10.3389/fpls.2022.841366)
Supplement: Supplementary file 1 [file Table_1.xlsx]

## Sheet: table1
Supplementary Table 1. Defense-related DEG in transcriptome.
			Fold change of DEG
	Gene ID	Gene name	Col -Fe	erf109 -regulon	erf109 -Fe	Description
Transcription factor
	AT1G12610	DDF1	-4.07	-9.36		DWARF AND DELAYED FLOWERING 1
	AT3G23250	MYB15	-2.71	-2.76		MYB DOMAIN PROTEIN 15
	AT4G34410	ERF109	-2.5	-28.35		REDOX RESPONSIVE TRANSCRIPTION FACTOR 1
	AT1G80840	WRKY40	-2.42	-3.86		WRKY DNA-BINDING PROTEIN 40
	AT2G44840	ERF13	-2.34	-4.33		ETHYLENE-RESPONSIVE ELEMENT BINDING FACTOR 13
	AT5G49520	WRKY48	-2.31	-3.49		WRKY DNA-BINDING PROTEIN 48
	AT2G38470	WRKY33	-1.89	-2.99		WRKY DNA-BINDING PROTEIN 33
	AT2G46400	WRKY46	-1.55	-2.65		WRKY DNA-BINDING PROTEIN 46
	AT5G59820	RHL41	-1.38	-1.6		RHL41 (RESPONSIVE TO HIGH LIGHT 41); nucleic acid binding / transcription factor/ zinc ion binding
	AT2G40140	CZF1	-1.28	-1.99		CZF1; transcription factor
Signalling
	AT1G17380	JAZ5	-6.35	-7.35		JASMONATE-ZIM-DOMAIN PROTEIN 5
	AT2G32140	AT2G32140	-4.69	-3.69		transmembrane receptor;(source:Araport11)
	AT3G01830	AT3G01830	-2.84	-3.96		Calcium-binding EF-hand family protein
	AT1G74950	JAZ2	-2.81	-2.63		JASMONATE-ZIM-DOMAIN PROTEIN 2
	AT1G19020	AT1G19020	-2.74	-2.13		CDP-diacylglycerol-glycerol-3-phosphate 3-phosphatidyltransferase
	AT5G35735	AT5G35735	-2.68	-3.18		auxin-responsive family protein
	AT5G25930	AT5G25930	-2.63	-1.82		kinase family with leucine-rich repeat domain-containing protein;(source:Araport11)
	AT1G01560	ATMPK11	-2.58	-2.7		ATMPK11
	AT1G07000	ATEXO70B2	-2.51	-1.78		exocyst subunit EXO70 family protein B2
	AT4G23190	CRK11	-2.44	-1.87		CRK11 (CYSTEINE-RICH RLK11); kinase/ protein kinase
	AT5G42380	CML37	-2.39	-4.47		CALMODULIN LIKE 37
	AT4G33050	EDA39	-2.15	-1.83		EDA39 (embryo sac development arrest 39); calmodulin binding
	AT4G23220	CRK14	-2.14	-1.95		Encodes a cysteine-rich receptor-like protein kinase.
	AT2G35930	PUB23	-2.14	-3.08		PLANT U-BOX 23
	AT4G34390	XLG2	-2.12	-2.45		XLG2 (extra-large GTP-binding protein 2); guanyl nucleotide binding / signal transducer
	AT1G14370	APK2A	-2.11	-2.1		APK2A (PROTEIN KINASE 2A); ATP binding / kinase/ protein kinase/ protein serine/threonine kinase
	AT2G19190	FRK1	-2.08	-1.59		FRK1 (FLG22-INDUCED RECEPTOR-LIKE KINASE 1); kinase
	AT1G59870	PEN3	-2.07	-1.77		PEN3 (PENETRATION 3); ATPase, coupled to transmembrane movement of substances / cadmium ion transmembrane transporter
	AT1G55450	AT1G55450	-2.04	-2.1		S-adenosyl-L-methionine-dependent methyltransferases superfamily protein
	AT2G26530	AR781	-1.93	-2.51		Pheromone receptor-like protein involved in the early elicitor signaling events which occur within minutes and include ion fluxes across the plasma membrane, activation of MPKs and the formation of ROS related to PGPS1 and WRKY33.
	AT5G25440	AT5G25440	-1.85	-1.52		protein kinase family protein
	AT2G25735	AT2G25735	-1.83	-2.56		MAP KINASE 11
	AT5G61210	SNAP33	-1.8	-1.53		SNAP33 (SOLUBLE N-ETHYLMALEIMIDE-SENSITIVE FACTOR ADAPTOR PROTEIN 33); SNAP receptor/ protein binding
	AT1G35710	AT1G35710	-1.78	-1.53		leucine-rich repeat transmembrane protein kinase, putative
	AT3G52450	PUB22	-1.67	-2.04		PLANT U-BOX 22
	AT3G50950	ZAR1	-1.63	-1.87		Encodes a canonical CC-type NLR protein that is required for the recognition of the T3SE HopZ1a from the pathogenic bacteria P. syringae.
	AT4G08850	AT4G08850	-1.62	-1.68		kinase
	AT2G31880	SOBIR1	-1.54	-1.8		Encodes a putative leucine rich repeat transmembrane protein that is expressed in response to Pseudomonas syringae. Expression of SRRLK may be required for silencing via lsiRNAs. Regulates cell death and innate immunity.
	AT3G45640	ATMPK3	-1.53	-2.23		ARABIDOPSIS THALIANA MITOGEN-ACTIVATED PROTEIN KINASE 3
	AT5G26920	CBP60G	-1.46	-2.02		CBP60G (CAM-BINDING PROTEIN 60-LIKE.G); calmodulin binding
Others
	AT1G72520	LOX4	-5.08	-9.81		LIPOXYGENASE 4
	AT3G54150	EFD	-5.02	-1.71		Encodes a DNA methyltransferase required for pollen exine formation and male fertility via the regulation of callose wall and primexine formation.
	AT1G17420	LOX3	-4.97	-10.11		LIPOXYGENASE 3
	AT3G25780	AOC3	-4.31	-4.36		ALLENE OXIDE CYCLASE 3
	AT1G28480	GRX480	-3.8	-3.06		GRX480
	AT3G02840	AT3G02840	-2.55	-3.08		ARM repeat superfamily protein;(source:Araport11)
	AT3G09830	AT3G09830	-2.38	-2.6		protein kinase, putative
	AT2G15390	FUT4	-2.28	-1.89		FUT4; fucosyltransferase/ transferase, transferring glycosyl groups
	AT4G20830	BBE19	-2.25	-2.13		Encodes an oligogalacturonide oxidase that inactivates the elicitor-active oligogalacturonides (OGs). It is involved in plant immunity. Overexpressing plants are more resistant to B. cinerea.
	AT5G05300	AT5G05300	-2.22	-2.21		hypothetical protein
	AT1G08930	ERD6	-2.15	-1.84		ERD6 (EARLY RESPONSE TO DEHYDRATION 6); carbohydrate transmembrane transporter/ sugar transmembrane transporter/ sugar:hydrogen symporter
	AT5G52760	AT5G52760	-2.14	-2.08		Copper transport protein family;(source:Araport11)
	AT1G50740	FAX5	-2.1	-2.12		Protein FATTY ACID EXPORT 5
	AT4G12720	NUDT7	-2.01	-2.32		NUDT7
	AT2G39210	AT2G39210	-2	-1.46		nodulin family protein
	AT3G11820	SYP121	-1.99	-2.12		SYNTAXIN OF PLANTS 121
	AT5G13190	GILP	-1.98	-2.1		Encodes a plasma membrane localized LITAF domain protein that interacts with LSD1 and acts as a negative regulation of hypersensitive cell death.
	AT3G19010	AT3G19010	-1.97	-1.77		oxidoreductase, 2OG-Fe(II) oxygenase family protein
	AT2G17740	AT2G17740	-1.97	-1.56		DC1 domain-containing protein
	AT5G22250	AT5G22250	-1.9	-1.9		CCR4-NOT transcription complex protein, putative
	AT4G38550	AT4G38550	-1.83	-1.85		phospholipase-like protein (PEARLI 4) family protein;(source:Araport11)
	AT3G52400	SYP122	-1.74	-2.08		lipase class 3 family protein
	AT5G52750	AT5G52750	-1.67	-1.93		Heavy metal transport/detoxification superfamily protein;(source:Araport11)
	AT3G50930	BCS1	-1.64	-2.48		BCS1 (CYTOCHROME BC1 SYNTHESIS); ATP binding / ATPase/ nucleoside-triphosphatase/ nucleotide binding
	AT5G27420	AT5G27420	-1.63	-1.75		zinc finger (C3HC4-type RING finger) family protein
	AT2G44490	PEN2	-1.62	-1.6		PEN2 (PENETRATION 2); hydrolase, hydrolyzing O-glycosyl compounds / thioglucosidase
	AT4G24570	AT4G24570	-1.58	-2.67		mitochondrial substrate carrier family protein
	AT2G40270	AT2G40270	-1.57	-1.97		Protein kinase family protein;(source:Araport11)
	AT4G33300	ADR1-L1	-1.52	-1.49		ADR1-L1 (ADR1-like 1); ATP binding / protein binding
	AT3G61190	BAP1	-1.47	-1.6		BAP1 (BON ASSOCIATION PROTEIN 1); phospholipid binding / protein binding
	AT3G55980	SZF1	-1.45	-3.43		SALT-INDUCIBLE ZINC FINGER 1
	AT1G72900	AT1G72900	-1.44	-1.5		Toll-Interleukin-Resistance (TIR) domain-containing protein;(source:Araport11)
	AT3G10930	AT3G10930	-1.42	-1.77		LEA14 (LATE EMBRYOGENESIS ABUNDANT 14)
	AT5G19240	AT5G19240	-1.39	-2.36		Glycoprotein membrane precursor GPI-anchored;(source:Araport11)
	AT2G23810	TET8	-1.32	-2.29		TETRASPANIN8
	AT5G24210	AT5G24210	-1.28	-1.32		lipase class 3 family protein
	AT5G06320	NHL3	-1.26	-1.96		NHL3
	AT3G46620	AT3G46620	-1.25	-1.55		zinc finger (C3HC4-type RING finger) family protein
Indicated are fold change for the respective transcriptome at 72 h iron-deficiency treatment. Blanks indicate the expression below the significant threshold level.

## Sheet: table2
Supplementary Table 2. Photosynthesis-related DEG in transcriptome.
			Fold change of DEG
	Gene ID	Gene name	Col -Fe	erf109 -regulon	erf109 -Fe	Description
Chloroplast-coding
	ATCG01090	NDHI	6.41			Encodes subunit of the chloroplast NAD(P)H dehydrogenase complex.
	ATCG00520	YCF4	5.12			Encodes a protein required for photosynthesis I assembly and stability.
	ATCG00340	PSBB	4.74			PHOTOSYSTEM II REACTION CENTER PROTEIN B
	ATCG00350	PSAA	4.49			PHOTOSYSTEM I REACTION CENTER PROTEIN A
	ATCG00270	PSBD	4.11			PHOTOSYSTEM II REACTION CENTER PROTEIN D
	ATCG00120	ATPA	4.06			ATPase alpha subunit
	ATCG00730	PETD	3.94			PHOTOSYNTHETIC ELECTRON TRANSFER D
	ATCG01100	NDHA	3.92			Encodes subunit of the chloroplast NAD(P)H dehydrogenase complex.
	ATCG01080	NDHG	3.88			Encodes subunit of the chloroplast NAD(P)H dehydrogenase complex.
	ATCG00020	PSBA	3.86		-1.43	PHOTOSYSTEM II REACTION CENTER PROTEIN A
	ATCG00280	PSBC	3.83			PHOTOSYSTEM II REACTION CENTER PROTEIN C
	ATCG00420	NDHJ	3.78			Encodes subunit of the chloroplast NAD(P)H dehydrogenase complex.
	ATCG00440	NDHC	3.75			Encodes subunit of the chloroplast NAD(P)H dehydrogenase complex.
	ATCG01050	NDHD	3.74			Encodes subunit of the chloroplast NAD(P)H dehydrogenase complex.
	ATCG00300	YCF9	3.74			Encodes PsbZ, which is a subunit of photosystem II
	ATCG00130	ATPF	3.74			ATPase F subunit
	ATCG00040	MATK	3.67			Encodes a maturase located in the trnK intron in the chloroplast genome.
	ATCG00070	PSBK	3.65			PHOTOSYSTEM II REACTION CENTER PROTEIN K
	ATCG00720	PETB	3.57			PHOTOSYNTHETIC ELECTRON TRANSFER B
	ATCG00640	RPL33	3.54			Chloroplast ribosomal protein L33
	ATCG00490	RBCL	3.52		-1.37	Protein is tyrosine-phosphorylated and its phosphorylation state is modulated in response to ABA in Arabidopsis thaliana seeds.
	ATCG00150	ATPI	3.5			Encodes a subunit of ATPase complex CF0.
	ATCG00710	PSBH	3.46			PHOTOSYSTEM II REACTION CENTER PROTEIN H
	ATCG01070	NDHE	3.45			Encodes subunit of the chloroplast NAD(P)H dehydrogenase complex.
	ATCG00680	PSBB	3.41			PHOTOSYSTEM II REACTION CENTER PROTEIN B
	ATCG00510	PSAI	3.36			PHOTOSYSTEM I REACTION CENTER PROTEIN I
	ATCG00140	ATPH	3.33			ATPase III subunit
	ATCG01060	PSAC	3.3			PHOTOSYSTEM I REACTION CENTER PROTEIN C
	ATCG00550	PSBJ	3.28			PHOTOSYSTEM II REACTION CENTER PROTEIN J
	ATCG00580	PSBE	3.26			PHOTOSYSTEM II REACTION CENTER PROTEIN E
	ATCG00560	PSBL	3.24			PHOTOSYSTEM II REACTION CENTER PROTEIN L
	ATCG00540	PETA	3.16			PHOTOSYNTHETIC ELECTRON TRANSFER A
	ATCG00530	YCF10	2.97			CemA-like proton extrusion protein-like protein.
	ATCG00430	PSBG	2.87			PHOTOSYSTEM II REACTION CENTER PROTEIN G
	ATCG00570	PSBF	2.76			PHOTOSYSTEM II REACTION CENTER PROTEIN F
	ATCG00080	PSBI	2.62			PHOTOSYSTEM II REACTION CENTER PROTEIN I
	ATCG00670	PCLPP	2.33			CASEINOLYTIC PROTEASE P 1, CLPP1, PCLPP, PLASTID-ENCODED CLP P
	ATCG00470	ATPE	2.18			ATPase epsilon subunit
	ATCG00690	PSBT	2.16			PHOTOSYSTEM II REACTION CENTER PROTEIN T
	ATCG00480	ATPB	2.13			ATPase beta subunit
	ATCG00630	PSAJ	1.61			PHOTOSYSTEM I REACTION CENTER PROTEIN J
Nuclear-coding
	AT1G72610	GER1	3.02		1.53	GER1 (GERMIN-LIKE PROTEIN 1); oxalate oxidase
	AT3G21760	AT3G21760	2.96			UDP-glucoronosyl/UDP-glucosyl transferase family protein
	AT4G10120	ATSPS4F	2.5		2.03	ATSPS4F; transferase, transferring glycosyl groups
	AT5G67370	CGLD27	2.17		1.65	CONSERVED IN THE GREEN LINEAGE AND DIATOMS 27
	AT3G47430	PEX11B	2.01			PEX11B
	AT5G62140	AT5G62140	1.99			ATP-dependent Clp protease ATP-binding subunit;(source:Araport11)
	AT3G01440	PnsL3	1.86			Encodes a subunit of the NAD(P)H complex located in the chloroplast thylakoid lumen.
	AT3G22210	AT3G22210	1.81		1.4	hypothetical protein
	AT5G55620	AT5G55620	1.79			hypothetical protein
	AT5G20935	AT5G20935	1.78			hypothetical protein
	AT4G12830	AT4G12830	1.77			hydrolase, alpha/beta fold family protein
	AT4G09350	AT4G09350	1.74			Chaperone DnaJ-domain superfamily protein
	AT2G03550	AT2G03550	1.71			hydrolase
	AT1G15260	AT1G15260	1.69			hypothetical protein
	AT5G38980	AT5G38980	1.67		1.29	transmembrane protein;(source:Araport11)
	AT1G14280	PKS2	1.67			PKS2 (PHYTOCHROME KINASE SUBSTRATE 2)
	AT2G03750	AT2G03750	1.65			sulfotransferase family protein
	AT1G10960	FD1	1.61		1.32	FERREDOXIN 1
	AT1G14345	AT1G14345	1.59	1.32		NAD(P)-linked oxidoreductase superfamily protein
	AT2G29290	AT2G29290	1.53			tropinone reductase, putative / tropine dehydrogenase, putative
	AT1G05140	AT1G05140	1.51			BXL2 (BETA-XYLOSIDASE 2); hydrolase, hydrolyzing O-glycosyl compounds
	AT4G36530	AT4G36530	1.49			hydrolase, alpha/beta fold family protein
	AT1G03630	POR_C	1.48	1.29		PROTOCHLOROPHYLLIDE OXIDOREDUCTASE
	AT2G23670	YCF37	1.48			Arabidopsis homolog of Synechocystis YCF37
	AT5G13650	SVR3	1.46		1.33	Encodes SVR3, a putative chloroplast TypA translation elongation GTPase. Loss of SVR3 suppresses variegation mediated by var2. SVR3 is essential for plants? ability to develop functional chloroplasts under chilling stress (8C), but not at normal temperature (22C).
	AT4G17090	CT-BMY	1.46	-1.27		CHLOROPLAST BETA-AMYLASE
	AT3G62410	CP12-2	1.45		1.26	CP12-2; protein binding
	AT1G62750	SCO1	1.45		1.22	SCO1 (SNOWY COTYLEDON 1); ATP binding / translation elongation factor/ translation factor, nucleic acid binding
	AT1G75460	AT1G75460	1.44			ATP-dependent protease La (LON) domain-containing protein
	AT1G50900	LTD	1.44			LHCP TRANSLOCATION DEFECT
	AT3G59400	GUN4	1.44	1.59		GENOMES UNCOUPLED 4
	AT4G27700	AT4G27700	1.43			Rhodanese/Cell cycle control phosphatase superfamily protein;(source:Araport11)
	AT3G50685	AT3G50685	1.43	1.34		hypothetical protein
	AT2G42690	AT2G42690	1.43			lipase, putative
	AT2G32480	ARASP	1.42			Metalloprotease essential for plastid development. Located in the inner membrane of chloroplasts.
	AT2G21330	FBA1	1.42	1.19	1.15	FRUCTOSE-BISPHOSPHATE ALDOLASE 1
	AT4G28660	PSB28	1.41			Photosystem II family protein
	AT4G16980	AT4G16980	1.39		1.25	arabinogalactan-protein family;(source:Araport11)
	AT1G65230	AT1G65230	1.39			hypothetical protein
	AT1G22630	AT1G22630	1.39			SSUH2-like protein
	AT1G19150	LHCA6	1.39			LIGHT-HARVESTING CHLOROPHYLL-PROTEIN COMPLEX I SUBUNIT A5
	AT4G22890	PGR5-LIKE_A	1.38		1.22	PGR5-LIKE A
	AT1G64770	NDF2	1.38			NDH-DEPENDENT CYCLIC ELECTRON FLOW 1
	AT1G23740	AOR	1.38			NADPH-dependent alkenal/one oxidoreductase, chloroplastic
	AT1G14150	PnsL2	1.38			Encodes a subunit of the NAD(P)H complex located in the chloroplast thylakoid lumen.
	AT1G32080	AT1G32080	1.37			hypothetical protein
	AT1G18060	AT1G18060	1.37			hypothetical protein
	AT1G12900	GAPA-2	1.37	1.24		GAPA-2 (GLYCERALDEHYDE 3-PHOSPHATE DEHYDROGENASE A SUBUNIT 2); NAD or NADH binding / binding / catalytic/ glyceraldehyde-3-phosphate dehydrogenase (phosphorylating)/ glyceraldehyde-3-phosphate dehydrogenase
	AT5G11450	PPD5	1.37			PsbP domain protein
	AT1G54500	RBD1	1.36			Thylakoid membrane-bound iron-binding protein that is required for the proper assembly of photosystem II in Arabidopsis.
	AT3G54050	HCEF1	1.35	1.21		Encodes a chloroplastic fructose 1,6-bisphosphate phosphatase. also known as HCEF1 (High Cyclic Electron Flow 1). hcef1 mutants have constitutively elevated electron flow (CEFI) and plants with antisense suppression of this enzyme have higher levels of net leaf photosynthesis and increased sucrose biosynthesis. The mRNA is cell-to-cell mobile.
	AT3G02730	TRXF1	1.35			TRXF1 (THIOREDOXIN F-TYPE 1); enzyme activator
	AT5G02120	OHP	1.34	1.23		OHP (ONE HELIX PROTEIN)
	AT4G02920	AT4G02920	1.33			hypothetical protein
	AT1G74880	NDH-O	1.33			Plastoquinone dehydrogenase complex (NDH complex) O
	AT1G42970	GAPB	1.32		1.16	GAPB (GLYCERALDEHYDE-3-PHOSPHATE DEHYDROGENASE B SUBUNIT); glyceraldehyde-3-phosphate dehydrogenase (NADP+)/ glyceraldehyde-3-phosphate dehydrogenase
	AT4G14890	FdC1	1.32	1.31		Ferredoxin family protein
	AT5G43750	AT5G43750	1.3			hypothetical protein
	AT4G21210	RP1	1.3			ATRP1 (PPDK REGULATORY PROTEIN); phosphoprotein phosphatase/ protein kinase
	AT1G70760	CRR23	1.29			CRR23 ((chlororespiratory reduction 23)
	AT1G68010	HPR	1.29		1.21	HPR; glycerate dehydrogenase/ poly(U) binding
	AT5G17230	AT5G17230	1.29			PHYTOENE SYNTHASE
	AT1G20020	FNR2	1.29		1.15	FERREDOXIN-NADP REDUCTASE 2
	AT4G09650	PD	1.29	1.3		ATP SYNTHASE DELTA-SUBUNIT GENE
	AT3G12780	PGK1	1.28		1.17	PGK1 (PHOSPHOGLYCERATE KINASE 1); phosphoglycerate kinase
	AT5G58250	LCAA	1.27	1.29		hypothetical protein
	AT3G55330	PPL1	1.27			PsbP-like protein 1
	AT4G04640	PC1	1.27	1.18		Encoding the gamma subunit of Arabidopsis chloroplast ATP synthase.
	AT1G54780	TLP18.3	1.27	1.21		Encodes a thylakoid lumen protein regulating photosystem II repair cycle.
	AT3G01480	CYP38	1.27			CYCLOPHILIN 38
	AT3G63140	CSP41A	1.27			CHLOROPLAST STEM-LOOP BINDING PROTEIN OF 41 KDA
	AT1G32470	AT1G32470	1.26			glycine cleavage system H protein, mitochondrial, putative
	AT2G35370	GDCH	1.26			Encodes glycine decarboxylase complex H protein. Involved in photorespiration.
	AT4G25050	ACP4	1.25	1.18		ACP4 (acyl carrier protein 4); acyl carrier
	AT5G04140	GLU1	1.25		1.22	GLUTAMATE SYNTHASE 1
	AT4G18480	CHLI1	1.25	1.18		CHLI1
	AT4G34190	SEP1	1.24			SEP1 (STRESS ENHANCED PROTEIN 1); chlorophyll binding
	AT1G20340	DRT112	1.24	1.16		Recombination and DNA-damage resistance protein, one of two Arabidopsis plastocyanin genes.
	AT5G23060	CaS	1.24	1.27		Phosphorylation of this protein is dependent on calcium
	AT5G09660	PMDH2	1.24		1.16	Peroxisomal NAD-malate dehydrogenase 2
	AT2G40490	HEME2	1.23	1.28		Uroporphyrinogen decarboxylase
	AT1G74730	RIQ2	1.23			Encodes a grana core localized protein, is homologous to RIG1.
	AT5G08280	HEMC	1.22	1.2		HYDROXYMETHYLBILANE SYNTHASE
	AT5G66190	FNR1	1.22	1.11		FERREDOXIN-NADP REDUCTASE 1
	AT1G76080	CDSP32	1.22			CHLOROPLASTIC DROUGHT-INDUCED STRESS PROTEIN OF 32 KD
	AT5G07020	AT5G07020	1.21			proline-rich family protein
	AT1G55480	AT1G55480	1.21			binding / protein binding
	AT1G03680	THM1	1.21			Encodes a m-type thioredoxin (Trx-m1) localized in chloroplast stroma.
	AT3G47070	AT3G47070	1.2			thylakoid soluble phosphoprotein;(source:Araport11)
	AT3G56940	CHL27	1.19	1.27		CRD1 (COPPER RESPONSE DEFECT 1); DNA binding / magnesium-protoporphyrin IX monomethyl ester (oxidative) cyclase
	AT4G21280	PSBQA	1.18	1.23		Photosystem II subunit QA
	AT3G50820	PSBO2	1.17	1.23		PS II OXYGEN-EVOLVING COMPLEX 2
	AT4G27440	PORB	1.17	1.3		PROTOCHLOROPHYLLIDE OXIDOREDUCTASE B
	AT1G67740	PSBY	1.15	1.22		Photosystem II REACTION CENTER Y
	AT2G46820	PSI-P	1.11	1.17		Photosystem I subunit P
	AT5G17170	ENH1	-1.38		-1.47	ENH1 (enhancer of sos3-1); electron carrier/ metal ion binding / protein binding
	AT5G51010	AT5G51010	-1.52		-1.61	Rubredoxin-like superfamily protein;(source:Araport11)
	AT1G58290	HEMA1	-1.7		-1.67	Encodes a protein with glutamyl-tRNA reductase (GluTR) activity
	AT5G02160	FIP		1.13		Zinc-finger domain containing protein involved in abiotic stress response. Possesses an N-terminal transit peptide followed by a hydrophobic domain and a zinc-finger domain. Despite the presence of a zinc-finger domain (C4-type) with two CXXCXGXG conserved repeats, characteristic of DNAJ protein, the conserved J domain is absent in FIP. Interacts with FtsH5. Gene expression levels are reduced and…
	AT3G61870	AT3G61870			-1.29	plant/protein;(source:Araport11)
	AT2G42220	AT2G42220		1.31		rhodanese-like domain-containing protein
	AT1G75690	AT1G75690		1.25		chaperone protein dnaJ-related
	AT1G65490	AT1G65490		-1.7		hypothetical protein
	AT1G21500	AT1G21500		1.3		hypothetical protein
	AT4G38840	SAUR14		2.05		SAUR-like auxin-responsive protein family
	AT5G66570	PSBO1		1.17	-1.08	PS II oxygen-evolving complex 1
	AT3G46780	PTAC16		1.26		PLASTID TRANSCRIPTIONALLY ACTIVE 16
	AT2G30570	PSBW		1.24	-1.15	Photosystem II subunit W
	AT1G79040	PSBR			-1.06	Photosystem II subunit R
	AT4G05180	PSBQ-2		1.28	-1.13	Photosystem II subunit Q-2
	AT5G19940	AT5G19940		1.21		Photosystem II family protein
	AT1G03600	PSB27		1.2		Photosystem II family protein
	AT1G08380	PSAO		1.23	-1.14	Photosystem I subunit O
	AT5G64040	PSAN		1.24	-1.28	Photosystem I subunit N
	AT4G12800	PSAL		1.24	-1.1	Photosystem I subunit L
	AT3G16140	PSAH-1		1.13	-1.08	Photosystem I subunit H-1
	AT1G55670	PSAG		1.23	-1.13	Photosystem I subunit G
	AT2G20260	PSAE-2		1.15		Photosystem I subunit E-2
	AT4G28750	PSAE-1		1.24	-1.09	Photosystem I subunit E-1
	AT4G02770	PSAD-1		1.23	-1.1	Photosystem I subunit D-1
	AT1G76100	PETE1		1.32		One of two Arabidopsis plastocyanin genes.
	AT4G25080	CHLM		1.24		magnesium-protoporphyrin IX methyltransferase
	AT3G45140	LOX2		-1.23		LIPOXYGENASE 2
	AT3G47470	LHCA4		1.31	-1.23	LIGHT-HARVESTING CHLOROPHYLL-PROTEIN COMPLEX I SUBUNIT A4
	AT1G61520	LHCA3		1.26	-1.17	LIGHT-HARVESTING CHLOROPHYLL-PROTEIN COMPLEX I SUBUNIT A3
	AT3G54890	LHCA1		1.33	-1.17	LIGHT-HARVESTING CHLOROPHYLL-PROTEIN COMPLEX I SUBUNIT A1
	AT4G10340	LHCB5		1.25	-1.09	LIGHT-HARVESTING CHLOROPHYLL B-BINDING PROTEIN 5
	AT3G08940	LHCB4.2		1.4	-1.13	LIGHT-HARVESTING CHLOROPHYLL B-BINDING PROTEIN 4.2
	AT5G01530	LHCB4.1		1.27	-1.18	LIGHT-HARVESTING CHLOROPHYLL B-BINDING PROTEIN 4.1
	AT5G54270	LHCB3		1.5	-1.25	LIGHT-HARVESTING CHLOROPHYLL B-BINDING PROTEIN 3
	AT3G27690	LHCB2.3		1.8	-1.37	LIGHT-HARVESTING CHLOROPHYLL B-BINDING PROTEIN 2.3
	AT1G15820	LHCB6		1.45	-1.17	LIGHT HARVESTING COMPLEX PSII SUBUNIT 6
	AT3G48730	GSA2		1.32		GLUTAMATE-1-SEMIALDEHYDE 2,1-AMINOMUTASE 2
	AT1G74470	CHLP		1.21	-1.11	geranylgeranyl reductase
	AT5G13630	CHLH		1.34		GENOMES UNCOUPLED 5
	AT1G60950	FED_A		1.24	-1.27	Encodes a major leaf ferredoxin
	AT1G44446	CAO		1.38		CHLORINA 1
	AT4G09010	APX4		1.2		ASCORBATE PEROXIDASE 4
Indicated are fold change for the respective transcriptome at 72 h iron-deficiency treatment. Blanks indicate the expression below the significant threshold level.

## Sheet: qPCR-primer list
Supplementary table 3. Primer list for qPCR.
Gene name	symbol name	At ID	qPCR primer sequence
Ubiquitin10	UBQ10	AT4G05320	TCGTGGTGGTTTCTAAATCTCGT
			GGCCCCAAAACACAAACCAC
basic helix-loop-helix transcription factor 38	bHLH38	AT3G56970	TTTCACAAACTTCGGTTGGCC
			CTGACGAAACAGATACTCCCAAGCT
basic helix-loop-helix transcription factor 39	bHLH39	AT3G56980	ACAGCTACTACCTCGCCGGAGATA
			GTCACCGCTGTAACAGCTCCATAA
basic helix-loop-helix transcription factor 100	bHLH100	AT2G41240	TGAGCGTCGCAAGAAGATCAAC
			CTTGCTCTTGCAGCTCTGGTATGTA
basic helix-loop-helix transcription factor 101	bHLH101	AT5G04150	ACCGCTCCTCGATCTTCTTCTT
			CCTTCCTTCCTTCATCCTTTAGATG
NICOTIANAMINE SYNTHASE 4	NAS4	AT1G56430	TGGACACGAGCTGCTTGAAGAG
			ATGGGTTATTGCCAAGACGACC
FERRETIN 1	FER1	AT5G01600	GAGACAGAGCCAACTCCATTGCATA
			ACCAGAACCAAAGAGGAGGAAGAGT
REDOX RESPONSIVE TRANSCRIPTION FACTOR 1	ERF109	AT4G34410	GCGGGAAAATCAGGAAGAGGA
			TTGGCCCACGGAATCCAAT
CALMODULIN LIKE 37	CML37	AT5G42380	ACGAGCAGTAATAGTAGCGGAAGCA
			CGCCTAAGAGACTAACGCAGCTTT
WRKY DNA-BINDING PROTEIN 40	WRKY40	AT1G80840	CACTATTGGCGTTACTCGTATGCG
			CCCTCTCGGTTATGTTGCTCTTGT
ETHYLENE-RESPONSIVE ELEMENT BINDING FACTOR 13	ERF13	AT2G44840	GCGTTTCAGCTCAGAGGATCGA
			CGTTAACTGATCGGAGACTGACGG
Exocyst subunit EXO70 family protein B2	EXO70B2	AT1G07000	GGCGGCTCAAACGTCAACTTT
			TCATCAACAGAGTCGAGGAAGGTG
PHOTOSYSTEM II REACTION CENTER PROTEIN H	PSBH	ATCG00710	ATCTGGTCCAAGAAGCACTACTGTAGG
			GGAATACCGCAAATAGAGCCATTG
Encodes subunit of the chloroplast NAD(P)H dehydrogenase complex.	NDHI	ATCG01090	CGAGCTGCAAGGTATATTGGTCAA
			CGAACACATACTTCACAAGCAATGC
Encodes a protein required for photosynthesis I assembly and stability.	YCF4	ATCG00520	TCGACCGAAAAGAAGGAATAGTGC
			TTCCATATAAAGGACACGCCGG
GENOMES UNCOUPLED 4	GUN4	AT3G59400	GAAACGCCTTTAGGACACTTACCG
			GCTCGTCTTCTGTTTCTCCACTGTT
LIGHT-HARVESTING CHLOROPHYLL B-BINDING PROTEIN 3	LHCB3	AT5G54270	TTCGTGATGTTGTCTCTCTCGGATC
			GAGGTAAGACGGAGTTTGAACGGA
FERREDOXIN-NADP REDUCTASE 2	FNR2	AT1G20020	GTCAAAGAAGAACGAGGAAGGTGTG
			AAAACCATGTGCCAGGTCTCTCC
CONSERVED IN THE GREEN LINEAGE AND DIATOMS 27	CGLD27	AT5G67370	GCGGAATCAGCGATGTTGTTG
			CCGAGAAACTCATGCTTCCACCT
